# Supplementary material for: Insights into Predictors of Vaccine Hesitancy and Promoting Factors in Childhood Immunization Programs—A Cross-Sectional Survey in Cameroon
Source: Int J Environ Res Public Health. 2022 Feb 26;19(5):2721. doi: 10.3390/ijerph19052721 (PMC8910338; doi:10.3390/ijerph19052721)
Supplement: Supplementary file 1 [file ijerph-19-02721-s001.zip]

Archive with 1 entries (1 files):
- ijerph-1527713-supplementary.pdf
